# Supplementary material for: Polyphasic Approach Utilized for the Identification of Two New Toxigenic Members of Penicillium Section Exilicaulis, P. krskae and P. silybi spp. nov
Source: J Fungi (Basel). 2021 Jul 13;7(7):557. doi: 10.3390/jof7070557 (PMC8307998; doi:10.3390/jof7070557)
Supplement: Supplementary file 1 [file jof-07-00557-s001.zip]

Archive with 1 entries (1 files):
- jof-1294679-supplementary.pdf
